# Supplementary material for: Mussel parasite richness and risk of extinction
Source: Conserv Biol. 2022 Sep 26;36(6):e13979. doi: 10.1111/cobi.13979 (PMC10087751; doi:10.1111/cobi.13979)
Supplement: Supplementary file 1 — Supporting Information Additional supporting information may be found in the online version of the article at the publisher's website. [file COBI-36-0-s001.zip]

Archive with 10 entries (10 files):
- cobi13979-sup-0001-Appendix_1.docx
- cobi13979-sup-0002-Appendix_2.R
- cobi13979-sup-0003-Appendix_3.csv
- cobi13979-sup-0004-Appendix_4.csv
- cobi13979-sup-0005-Appendix_5.csv
- cobi13979-sup-0006-Appendix_6.csv
- cobi13979-sup-0007-Appendix_7.csv
- cobi13979-sup-0008-Appendix_8.csv
- cobi13979-sup-0009-Appendix_9.csv
- cobi13979-sup-0010-Appendix_10.xlsx
