# Supplementary material for: Mussel parasite richness and risk of extinction
Source: Conserv Biol. 2022 Sep 26;36(6):e13979. doi: 10.1111/cobi.13979 (PMC10087751; doi:10.1111/cobi.13979)
Supplement: Supplementary file 1 — Supporting Information Additional supporting information may be found in the online version of the article at the publisher's website. [file COBI-36-0-s001.zip › cobi13979-sup-0002-Appendix_2.R]

#Load packages

library(ggplot2)
library(Hmisc)
library(ggpubr)
library(cowplot)
library(codependent)

#Compare parasite richness across Europe and USA mussel hosts.
#Data from files Appendix_3 to Appendix_6 (counting total number of parasite
#species per host), combined into single vector (European species first)

pararich <- c(7,7,3,3,2,11,3,2,5,1,3,2,2,1,9,4,2,2,2,6,2,4,2,4,3,2,7,2,8,1,5,1,1,8,4,
              1,2,3,1,1,1,8,2,1,3,1,2,5,1,2,1,3,8,3,2,2,1,7,6,6,1,3,14,1,8,3,5,6,6,2,2,
              5,7,3,2,3,4,3,3,1,3,1,4,1,1,1,3,2,4,1,1,7,2,2,10,4,3,9,2,16,2,9,2,2,7,7,2,
              4,7,9,2,2,1,7,6,9,3,3,5,6,2,1,1,7,5,1,5,5)
location <- c(rep("Europe", 5), 
                rep("USA", 123))
richness <- data.frame(location, pararich)
aggregate(richness[ ,2], list(richness$location), mean)

kruskal.test(pararich ~ location, data=richness)

#Look at host specficity (i.e. the number of host species a given parasite is
#found in)

hostsfocal <- read.csv("Appendix_7.csv", header=T)
str(hostsfocal)

aggregate(hostsfocal[ ,1], list(hostsfocal$Location), median)

aggregate(hostsfocal[ ,1], list(hostsfocal$Location), mean)

#Re-do for Europe and USA separately, divided by parasite type

#Europe

hostsfocaleurope <- read.csv("Appendix_8.csv", header=T)

aggregate(hostsfocaleurope[ ,2], list(hostsfocaleurope$Parasite), median)

aggregate(hostsfocaleurope[ ,2], list(hostsfocaleurope$Parasite), mean)

#Dotplot of host species per parasite (Europe)

data_summary <- function(x) {
  m <- mean(x)
  return(y=m)
}

doteurope <- ggplot(hostsfocaleurope, aes(x=Parasite, y=Hosts)) + 
  geom_point(size=3, shape=22,
               position=position_jitter(h=0.09, w=0.09), 
               color="#999999", fill="#999999") +
  ylab("Host species per parasite") + 
  stat_summary(fun=data_summary, geom="point", shape=18, color="red", size=4) +
  coord_flip() + theme_classic() +
  theme(legend.position = "none")
doteurope

#USA

hostsfocalusa <- read.csv("Appendix_9.csv", header=T)

aggregate(hostsfocalusa[ ,2], list(hostsfocalusa$Parasite), median)

aggregate(hostsfocalusa[ ,2], list(hostsfocalusa$Parasite), mean)

kruskal.test(Hosts ~ Parasite, data=hostsfocalusa)

#Dotplot of host species per parasite (USA)

dotusa <- ggplot(hostsfocalusa, aes(x=Parasite, y=Hosts)) + 
  geom_point(size=1.4, 
               position=position_jitter(h=0.15, w=0.1), 
               color="#E69F00", fill="#E69F00") +
  ylab("Host species per parasite") + scale_y_continuous(trans='log10') +
  stat_summary(fun=data_summary, geom="point", shape=18, color="red", size=4) +
  coord_flip() + theme_classic() +
  theme(legend.position = "none")
dotusa

#Put Europe and USA dotplots into single figure (Figure 1)

Figure_1 <- ggarrange(doteurope, dotusa, ncol=1, nrow=2, labels=c("A", "B")) 
Figure_1
ggsave("Figure1.svg", width=100, height=160, units="mm")

#Scatterplot of host species per parasite versus sampling effort (Figure 2) 

scatterfocal <- ggplot(hostsfocal, aes(x=Hosts, y=Observations, shape = Location, 
                                       color=Location, fill=Location, linetype=Location)) +
  geom_point(position=position_jitter(h=0.07, w=0.07), alpha = 0.5, size = 3) + 
  geom_smooth(method=lm) + theme_classic() + scale_y_continuous(trans='log10') +
  scale_x_continuous(trans='log10') + xlab("Host species per parasite") + 
  ylab("Total observations per parasite") + geom_abline(intercept=0, slope=1, linetype="dashed",
                                                        color="gray") + 
  scale_color_manual(values=c("#999999", "#E69F00")) + 
  scale_fill_manual(values=c("#999999", "#E69F00")) + 
  scale_shape_manual(values=c(22, 21)) + 
  scale_linetype_manual(values=c("solid", "dashed")) +
  theme(legend.position = c(0.8, 0.3)) + 
  theme(axis.title=element_text(size=15), legend.title=element_text(size=15),
        axis.text=element_text(size=12), legend.text=element_text(size=12))
scatterfocal 
ggsave("Figure2.svg", width=160, height=160, units="mm")


##########################################################################

#Exploring number of undescribed parasites
#(recall: 295 total possible hosts in dataset)

#Explore for aspidogastreans 

aspido <- read.csv("Appendix_3.csv", header=T)
head(aspido)

binera(aspido, iter=100, plots=TRUE)
copredict(aspido, n.indep=295, iter=100, plot=TRUE)

#Explore for digeneans

dig <- read.csv("Appendix_4.csv", header=T)
head(dig)
str(dig)

binera(dig, iter=100, plots=TRUE)
copredict(dig, n.indep=295, iter=100, plot=TRUE)

#Explore for mites

mite <- read.csv("Appendix_5.csv", header=T)
head(mite)
str(mite)

binera(mite, iter=100, plots=TRUE)
copredict(mite, n.indep=295, iter=100, plot=TRUE)

#Explore for ciliates

ciliate <- read.csv("Appendix_6.csv", header=T)
head(ciliate)
str(ciliate)

binera(ciliate, iter=100, plots=TRUE)
copredict(ciliate, n.indep=295, iter=100, plot=TRUE)

##########################################################################

#Plot the proportion of parasites that will go extinct if their hosts do (Figure 3)
#Data from 'copredict' functions (above)

n <- 295
host.no <- c(0:n)
hostpropextinct <- 1 - host.no/n
hostprop <- rep(hostpropextinct, 3)
Classification <- c(rep("Mean", 296), rep("95% CI low", 296), rep("95% CI high", 296))

#For aspidogastreans

aspidomean <- 2.31*(host.no^0.17)
aspidolow <- 2.28*(host.no^0.16)
aspidohigh <- 2.34*(host.no^0.17)
aspidomeanpropextinct <- 1 - aspidomean/6.075
aspidolowpropextinct <- 1 - aspidolow/6.075
aspidohighpropextinct <- 1 - aspidohigh/6.075

aspidoprop <- c(aspidomeanpropextinct, aspidolowpropextinct, aspidohighpropextinct)

aspidodata <- data.frame(aspidoprop, hostprop, Classification)

plotaspido <- ggplot(data=aspidodata, aes(x=hostprop, y=aspidoprop, group=Classification)) + 
  geom_line(aes(linetype=Classification, size=Classification)) +
  scale_linetype_manual(values=c("dotted", "dotted", "solid")) +
  scale_size_manual(values=c(0.8, 0.8, 1.2)) + 
  labs(y="Proportion of parasites extinct") + theme_classic() +
  theme(axis.title.x = element_blank()) +
  ylim(0, 1) + theme(legend.position = "none")
plotaspido

#For digeneans

digmean <- 2.54*(host.no^0.69)
diglow <- 2.46*(host.no^0.68)
dighigh <- 2.62*(host.no^0.70)
digmeanpropextinct <- 1 - digmean/128.532
diglowpropextinct <- 1 - diglow/128.532
dighighpropextinct <- 1 - dighigh/128.532

digprop <- c(digmeanpropextinct, diglowpropextinct, dighighpropextinct)

digdata <- data.frame(digprop, hostprop, Classification)

plotdig <- ggplot(data=digdata, aes(x=hostprop, y=digprop, group=Classification)) + 
  geom_line(aes(linetype=Classification, size=Classification)) +
  scale_linetype_manual(values=c("dotted", "dotted", "solid")) +
  scale_size_manual(values=c(0.8, 0.8, 1.2)) + theme_classic() + 
  theme(axis.title.x = element_blank()) + theme(axis.title.y = element_blank()) +
  ylim(0, 1) + theme(legend.position = "none")
plotdig

#For mites

mitemean <- 5.62*(host.no^0.53)
mitelow <- 5.55*(host.no^0.53)
mitehigh <- 5.69*(host.no^0.53)
mitemeanpropextinct <- 1 - mitemean/114.484
mitelowpropextinct <- 1 - mitelow/114.484
mitehighpropextinct <- 1 - mitehigh/114.484

miteprop <- c(mitemeanpropextinct, mitelowpropextinct, mitehighpropextinct)

mitedata <- data.frame(miteprop, hostprop, Classification)

plotmite <- ggplot(data=mitedata, aes(x=hostprop, y=miteprop, group=Classification)) + 
  geom_line(aes(linetype=Classification, size=Classification)) +
  scale_linetype_manual(values=c("dotted", "dotted", "solid")) +
  scale_size_manual(values=c(0.8, 0.8, 1.2)) + theme_classic() + 
  labs(x="Proportion of hosts extinct", y="Proportion of parasites extinct") + 
  ylim(0, 1) + theme(legend.position = "none")
plotmite

#For ciliates

cilmean <- 1.25*(host.no^0.62)
cillow <- 1.18*(host.no^0.60)
cilhigh <- 1.32*(host.no^0.64)
cilmeanpropextinct <- 1 - cilmean/42.482
cillowpropextinct <- 1 - cillow/42.482
cilhighpropextinct <- 1 - cilhigh/42.482

cilprop <- c(cilmeanpropextinct, cillowpropextinct, cilhighpropextinct)

cildata <- data.frame(cilprop, hostprop, Classification)

plotcil <- ggplot(data=cildata, aes(x=hostprop, y=cilprop, group=Classification)) + 
  geom_line(aes(linetype=Classification, size=Classification)) +
  scale_linetype_manual(values=c("dotted", "dotted", "solid")) +
  scale_size_manual(values=c(0.8, 0.8, 1.2)) + theme_classic() + 
  labs(x="Proportion of hosts extinct") + theme(axis.title.y = element_blank()) +
  ylim(0, 1) + theme(legend.position = "none")
plotcil

Figure_3 <- ggarrange(plotaspido, plotdig, plotmite, plotcil, 
          ncol=2, nrow=2, labels=c("A", "B", "C", "D"))
Figure_3
ggsave("Figure3.svg", width=160, height=160, units="mm")

##########################################################################

#Predicting the proportion that would go extinct if all endangered or
#threatened hosts went extinct (96 of the 295 hosts), 
#i.e. 199 hosts survive

#Aspidogastreans: 
1 - 2.31*(199^0.17)/6.075

#Digeneans:
1 - 2.54*(199^0.69)/128.532

#Mites: 
1 - 5.62*(199^0.53)/114.484

#Ciliates:
1 - 1.25*(199^0.62)/42.482

#Total: 
1 - (2.31*(199^0.17) + 2.54*(199^0.69) + 5.62*(199^0.53) + 1.25*(199^0.62))/289.3

#Predicting the proportion that would go extinct if all endangered
#hosts went extinct (77 of the 295 hosts), 
#i.e. 218 hosts survive

#Aspidogastreans: 
1 - 2.31*(218^0.17)/6.075

#Digeneans:
1 - 2.54*(218^0.69)/128.532

#Mites: 
1 - 5.62*(218^0.53)/114.484

#Ciliates:
1 - 1.25*(218^0.62)/42.482

#Total: 
1 - (2.31*(218^0.17) + 2.54*(218^0.69) + 5.62*(218^0.53) + 1.25*(218^0.62))/289.3

#Repeat using IUCN data

#Predicting the proportion that would go extinct if all critically endangered, 
#endangered or vulnerable hosts went extinct (101 of the 295 hosts), 
#i.e. 194 hosts survive

#Aspidogastreans: 
1 - 2.31*(194^0.17)/6.075

#Digeneans:
1 - 2.54*(194^0.69)/128.532

#Mites: 
1 - 5.62*(194^0.53)/114.484

#Ciliates:
1 - 1.25*(194^0.62)/42.482

#Total: 
1 - (2.31*(194^0.17) + 2.54*(194^0.69) + 5.62*(194^0.53) + 1.25*(194^0.62))/289.3

#Predicting the proportion that would go extinct if all critically endangered, 
#endangered hosts went extinct (81 of the 295 hosts), 
#i.e. 214 hosts survive

#Aspidogastreans: 
1 - 2.31*(214^0.17)/6.075

#Digeneans:
1 - 2.54*(214^0.69)/128.532

#Mites: 
1 - 5.62*(214^0.53)/114.484

#Ciliates:
1 - 1.25*(214^0.62)/42.482

#Total: 
1 - (2.31*(214^0.17) + 2.54*(214^0.69) + 5.62*(214^0.53) + 1.25*(214^0.62))/289.3

#Predicting the proportion that would go extinct if all critically endangered 
#hosts went extinct (47 of the 295 hosts), 
#i.e. 248 hosts survive

#Aspidogastreans: 
1 - 2.31*(248^0.17)/6.075

#Digeneans:
1 - 2.54*(248^0.69)/128.532

#Mites: 
1 - 5.62*(248^0.53)/114.484

#Ciliates:
1 - 1.25*(248^0.62)/42.482

#Total: 
1 - (2.31*(248^0.17) + 2.54*(248^0.69) + 5.62*(248^0.53) + 1.25*(248^0.62))/289.3
