# Supplementary material for: Mussel parasite richness and risk of extinction
Source: Conserv Biol. 2022 Sep 26;36(6):e13979. doi: 10.1111/cobi.13979 (PMC10087751; doi:10.1111/cobi.13979)
Supplement: Supplementary file 1 — Supporting Information Additional supporting information may be found in the online version of the article at the publisher's website. [file COBI-36-0-s001.zip › cobi13979-sup-0003-Appendix_3.csv]

Host	Parasite
Actinonaias ligamentina	Aspidogaster conchicola
Actinonaias ligamentina	Cotylaspis insignis
Actinonaias ligamentina	Cotylogaster occidentalis
Alasmidonta heterodon	Aspidogaster conchicola
Alasmidonta marginata	Aspidogaster conchicola
Amblema neislerii	Aspidogaster conchicola
Amblema plicata	Aspidogaster conchicola
Amblema plicata	Cotylaspis insignis
Amblema plicata	Cotylogaster occidentalis
Anodonta californiensis	Aspidogaster conchicola
Anodonta oregonensis	Aspidogaster conchicola
Anodontoides ferussacianus	Cotylaspis insignis
Arcidens confragosus	Aspidogaster conchicola
Arcidens confragosus	Cotylaspis insignis
Cyclonaias houstonensis	Aspidogaster conchicola
Cyclonaias houstonensis	Cotylaspis insignis
Cyclonaias infucata	Aspidogaster conchicola
Cyclonaias infucata	Cotylaspis insignis
Cyclonaias infucata	Lophotaspis interiora
Cyclonaias nodulata	Aspidogaster conchicola
Cyclonaias nodulata	Cotylaspis insignis
Cyclonaias pustulosa	Aspidogaster conchicola
Cyclonaias pustulosa	Cotylaspis insignis
Cyclonaias pustulosa	Cotylogaster occidentalis
Cyclonaias succissa	Aspidogaster conchicola
Cyclonaias succissa	Lophotaspis interiora
Cyclonaias tuberculata	Aspidogaster conchicola
Cyclonaias tuberculata	Cotylaspis insignis
Cyrtonaias tampicoensis	Aspidogaster conchicola
Cyrtonaias tampicoensis	Cotylaspis insignis
Disconaias fimbriata	Aspidogaster conchicola
Ellipsaria lineolata	Aspidogaster conchicola
Elliptio complanata	Aspidogaster conchicola
Elliptio complanata	Cotylaspis insignis
Elliptio complanata	Cotylogaster occidentalis
Elliptio crassidens	Aspidogaster conchicola
Elliptio crassidens	Cotylaspis insignis
Elliptio crassidens	Lophotaspis interiora
Elliptio folliculata	Cotylaspis insignis
Elliptio icterina	Aspidogaster conchicola
Elliptio jayensis	Cotylaspis insignis
Elliptio jayensis	Cotylogaster occidentalis
Elliptio lanceolata	Cotylaspis insignis
Elliptoideus sloatianus	Aspidogaster conchicola
Epioblasma triquetra	Aspidogaster conchicola
Eurynia dilatata	Aspidogaster conchicola
Fusconaia burkei	Aspidogaster conchicola
Fusconaia escambia	Aspidogaster conchicola
Fusconaia escambia	Cotylaspis insignis
Fusconaia flava	Aspidogaster conchicola
Fusconaia flava	Cotylaspis insignis
Fusconaia flava	Cotylogaster occidentalis
Fusconaia subrotunda	Aspidogaster conchicola
Glebula rotundata	Aspidogaster conchicola
Glebula rotundata	Cotylaspis insignis
Gonidea angulata	Aspidogaster conchicola
Hamiota subangulata	Aspidogaster conchicola
Hamiota subangulata	Cotylaspis insignis
Hamiota subangulata	Lophotaspis interiora
Lampsilis cardium	Aspidogaster conchicola
Lampsilis cardium	Cotylaspis insignis
Lampsilis cardium	Cotylogaster occidentalis
Lampsilis cariosa	Aspidogaster conchicola
Lampsilis cariosa	Cotylaspis insignis
Lampsilis floridensis	Aspidogaster conchicola
Lampsilis floridensis	Cotylaspis insignis
Lampsilis fasciola	Aspidogaster conchicola
Lampsilis fasciola	Cotylaspis insignis
Lampsilis higginsii	Cotylaspis insignis
Lampsilis hydiana	Aspidogaster conchicola
Lampsilis hydiana	Cotylaspis insignis
Lampsilis hydiana	Lophotaspis interiora
Lampsilis ovata	Aspidogaster conchicola
Lampsilis ovata	Cotylaspis insignis
Lampsilis ovata	Cotylogaster occidentalis
Lampsilis radiata	Aspidogaster conchicola
Lampsilis radiata	Cotylaspis insignis
Lampsilis radiata	Cotylogaster occidentalis
Lampsilis reeveiana	Cotylaspis insignis
Lampsilis siliquoidea	Aspidogaster conchicola
Lampsilis siliquoidea	Cotylaspis insignis
Lampsilis siliquoidea	Cotylogaster occidentalis
Lampsilis straminea	Cotylaspis insignis
Lampsilis teres	Aspidogaster conchicola
Lampsilis teres	Cotylaspis insignis
Lasmigona complanata	Aspidogaster conchicola
Lasmigona complanata	Cotylaspis insignis
Lasmigona costata	Aspidogaster conchicola
Leptodea fragilis	Aspidogaster conchicola
Leptodea fragilis	Cotylaspis insignis
Leptodea leptodon	Aspidogaster conchicola
Leptodea leptodon	Cotylaspis insignis
Leptodea ochracea	Cotylaspis insignis
Leptodea ochracea	Cotylogaster occidentalis
Ligumia nasuta	Aspidogaster conchicola
Ligumia nasuta	Cotylaspis insignis
Ligumia nasuta	Cotylogaster occidentalis
Ligumia recta	Aspidogaster conchicola
Ligumia recta	Cotylaspis insignis
Ligumia recta	Cotylogaster occidentalis
Ligumia subrostrata	Aspidogaster conchicola
Ligumia subrostrata	Cotylaspis insignis
Medionidus conradicus	Aspidogaster conchicola
Megalonaias nervosa	Aspidogaster conchicola
Megalonaias nervosa	Cotylaspis insignis
Obliquaria reflexa	Aspidogaster conchicola
Obovaria arkansasensis	Aspidogaster conchicola
Obovaria olivaria	Aspidogaster conchicola
Obovaria olivaria	Cotylaspis insignis
Obovaria retusa	Aspidogaster conchicola
Obovaria subrotunda	Aspidogaster conchicola
Plectomerus dombeyanus	Aspidogaster conchicola
Plectomerus dombeyanus	Cotylaspis insignis
Plethobasus cyphyus	Cotylaspis insignis
Pleurobema cordatum	Aspidogaster conchicola
Pleurobema sintoxia	Aspidogaster conchicola
Pleurobema strodeanum	Aspidogaster conchicola
Pleurobema strodeanum	Cotylaspis insignis
Pleurobema strodeanum	Lophotaspis interiora
Potamilus alatus	Aspidogaster conchicola
Potamilus alatus	Cotylaspis insignis
Potamilus alatus	Cotylogaster occidentalis
Potamilus amphichaenus	Aspidogaster conchicola
Potamilus amphichaenus	Cotylaspis insignis
Potamilus ohiensis	Aspidogaster conchicola
Potamilus ohiensis	Cotylaspis insignis
Potamilus purpuratus	Aspidogaster conchicola
Potamilus purpuratus	Cotylaspis insignis
Ptychobranchus fasciolaris	Aspidogaster conchicola
Ptychobranchus fasciolaris	Cotylaspis insignis
Pyganodon cataracta	Aspidogaster conchicola
Pyganodon cataracta	Cotylaspis insignis
Pyganodon cataracta	Cotylogaster occidentalis
Pyganodon gibbosa	Aspidogaster conchicola
Pyganodon gibbosa	Cotylaspis insignis
Pyganodon grandis	Aspidogaster conchicola
Pyganodon grandis	Cotylaspis insignis
Pyganodon grandis	Cotylogaster occidentalis
Pyganodon lacustris	Aspidogaster conchicola
Pyganodon lacustris	Cotylaspis insignis
Quadrula apiculata	Aspidogaster conchicola
Quadrula apiculata	Cotylaspis insignis
Quadrula quadrula	Aspidogaster conchicola
Quadrula quadrula	Cotylaspis insignis
Quadrula quadrula	Cotylogaster occidentalis
Reginaia ebenus	Aspidogaster conchicola
Strophitus connasaugaensis	Aspidogaster conchicola
Strophitus connasaugaensis	Cotylaspis insignis
Strophitus subvexus	Aspidogaster conchicola
Strophitus subvexus	Cotylaspis insignis
Strophitus undulatus	Aspidogaster conchicola
Strophitus undulatus	Cotylaspis insignis
Strophitus undulatus	Cotylogaster occidentalis
Theliderma cylindrica	Aspidogaster conchicola
Theliderma metanevra	Aspidogaster conchicola
Theliderma metanevra	Cotylaspis insignis
Toxolasma parvum	Aspidogaster conchicola
Toxolasma parvum	Cotylaspis insignis
Tritogonia verrucosa	Aspidogaster conchicola
Tritogonia verrucosa	Cotylaspis insignis
Truncilla donaciformis	Aspidogaster conchicola
Truncilla donaciformis	Cotylaspis insignis
Truncilla truncata	Aspidogaster conchicola
Truncilla truncata	Cotylaspis insignis
Uniomerus carolinianus	Cotylaspis insignis
Uniomerus tetralasmus	Aspidogaster conchicola
Uniomerus tetralasmus	Cotylaspis insignis
Utterbackia imbecillis	Aspidogaster conchicola
Utterbackia imbecillis	Cotylaspis insignis
Utterbackia peggyae	Aspidogaster conchicola
Utterbackia peggyae	Cotylaspis insignis
Utterbackiana couperiana	Cotylaspis insignis
Utterbackiana implicata	Aspidogaster conchicola
Utterbackiana implicata	Cotylaspis insignis
Utterbackiana suborbiculata	Aspidogaster conchicola
Utterbackiana suborbiculata	Cotylaspis insignis
Venustaconcha ellipsiformis	Aspidogaster conchicola
Venustaconcha ellipsiformis	Cotylaspis insignis
Villosa delumbis	Cotylaspis insignis
Villosa iris	Aspidogaster conchicola
Villosa iris	Cotylaspis insignis
Villosa lienosa	Aspidogaster conchicola
Villosa lienosa	Cotylaspis insignis
Villosa vibex	Aspidogaster conchicola
Villosa vibex	Cotylaspis insignis
Villosa villosa	Cotylaspis insignis
Anodonta anatina	Aspidogaster conchicola
Anodonta cygnea	Aspidogaster conchicola
Unio crassus	Aspidogaster antipai
Unio crassus	Aspidogaster conchicola
Unio pictorum	Aspidogaster conchicola
Unio tumidis	Aspidogaster conchicola
