# Supplementary material for: Mussel parasite richness and risk of extinction
Source: Conserv Biol. 2022 Sep 26;36(6):e13979. doi: 10.1111/cobi.13979 (PMC10087751; doi:10.1111/cobi.13979)
Supplement: Supplementary file 1 — Supporting Information Additional supporting information may be found in the online version of the article at the publisher's website. [file COBI-36-0-s001.zip › cobi13979-sup-0004-Appendix_4.csv]

Host	Parasite
Leptodea fragilis	Allocreadium ictaluri
Lampsilis teres	Bucephalis elegans
Potamilus purpuratus	Bucephalis elegans
Lampsilis hydiana	Bucephalis elegans
Villosa iris	Bucephalus elegans
Eurynia dilatata	Bucephalus papillosus
Villosa iris	Bucephalus papillosus
Pyganodon grandis	Bucephalus pusillum
Pyganodon grandis	Cercaria anodontae
Strophitus undulatus	Cercaria catatonki
Anodonta anatina	Cercaria duplicata
Amblema plicata	Cercaria eriensis
Eurynia dilatata	Cercaria eriensis
Lampsilis cardium	Cercaria eriensis
Lampsilis siliquoidea	Cercaria eriensis
Ligumia nasuta	Cercaria eriensis
Ligumia recta	Cercaria eriensis
Eurynia dilatata	Cercaria filicauda
Alasmidonta viridis	Cercaria honeyi
Anodontoides ferussacianus	Cercaria honeyi
Lampsilis siliquoidea	Cercaria lampsilae
Alasmidonta marginata	Cercaria micromyae
Lampsilis siliquoidea	Cercaria pyriformoides
Villosa iris	Cercaria scioti
Alasmidonta varicosa	Cercaria tiogae
Amblema plicata	Homalometron armatum
Cyclonaias houstonensis	Homalometron armatum
Cyrtonaias tampicoensis	Homalometron armatum
Elliptio complanata	Homalometron armatum
Lampsilis teres	Homalometron armatum
Quadrula apiculata	Homalometron armatum
Tritogonia verrucosa	Homalometron armatum
Ligumia nasuta	Metacercaria quadraspinis
Lampsilis teres	Microcreadium parvum
Anodonta cygnea	Phyllodistomum elongatum
Amblema plicata	Polylekithum ictaluri
Cyclonaias houstonensis	Polylekithum ictaluri
Cyrtonaias tampicoensis	Polylekithum ictaluri
Lampsilis teres	Polylekithum ictaluri
Leptodea fragilis	Polylekithum ictaluri
Potamilus purpuratus	Polylekithum ictaluri
Pyganodon grandis	Polylekithum ictaluri
Quadrula apiculata	Polylekithum ictaluri
Tritogonia verrucosa	Polylekithum ictaluri
Anodonta anatina	Rhipidocotyle campanula
Unio crassus	Rhipidocotyle campanula
Unio pictorum	Rhipidocotyle campanula
Unio tumidis	Rhipidocotyle campanula
Anodonta anatina	Rhipidocotyle fennica
Lampsilis siliquoidea	Rhipidocotyle septpapillata
Pyganodon grandis	Rhipidocotyle septpapillata
Eurynia dilatata	Rhipidocotyle septpapillata
Pyganodon cataracta	Rhopalocerca tardigrada
