# Supplementary material for: Mussel parasite richness and risk of extinction
Source: Conserv Biol. 2022 Sep 26;36(6):e13979. doi: 10.1111/cobi.13979 (PMC10087751; doi:10.1111/cobi.13979)
Supplement: Supplementary file 1 — Supporting Information Additional supporting information may be found in the online version of the article at the publisher's website. [file COBI-36-0-s001.zip › cobi13979-sup-0005-Appendix_5.csv]

Host	Parasite
Actinonaias ligamentina	Najadicola ingens
Actinonaias ligamentina	Unionicola abnormipes
Actinonaias ligamentina	Unionicola bakeri
Actinonaias ligamentina	Unionicola clarki
Actinonaias ligamentina	Unionicola fossulata
Actinonaias ligamentina	Unionicola hoesei
Actinonaias ligamentina	Unionicola serrata
Actinonaias pectorosa	Unionicola abnormipes
Actinonaias pectorosa	Unionicola hoesei
Actinonaias pectorosa	Unionicola serrata
Alasmidonta heterodon	Unionicola arcuata
Alasmidonta marginata	Unionicola arcuata
Alasmidonta marginata	Unionicola bishopi
Alasmidonta triangulata	Unionicola formosa
Alasmidonta undulata	Najadicola ingens
Alasmidonta undulata	Unionicola arcuata
Alasmidonta varicosa	Unionicola arcuata
Alasmidonta viridis	Unionicola arcuata
Amblema plicata	Unionicola amandita
Amblema plicata	Unionicola serrata
Amblema plicata	Unionicola tupara
Anodonta californiensis	Unionicola formosa
Anodonta kennerlyi	Unionicola conroyi
Anodonta kennerlyi	Unionicola wolcotti
Anodonta nuttalliana	Unionicola conroyi
Anodonta nuttalliana	Unionicola wolcotti
Anodonta oregonensis	Unionicola conroyi
Anodontoides ferussacianus	Unionicola arcuata
Anodontoides ferussacianus	Unionicola dimocki
Anodontoides ferussacianus	Unionicola wolcotti
Anodontoides radiatus	Unionicola arcuata
Anodontoides radiatus	Unionicola ernstingi
Arcidens confragosus	Unionicola belli
Arcidens confragosus	Unionicola dimocki
Arcidens wheeleri	Unionicola belli
Arcidens wheeleri	Unionicola dimocki
Cyclonaias pustulosa	Unionicola causeyae
Cyclonaias pustulosa	Unionicola serrata
Cyclonaias pustulosa	Unionicola vikitra
Cyclonaias pustulosa	Unionicola vikitrella
Cyclonaias tuberculata	Unionicola abnormipes
Cyclonaias tuberculata	Unionicola causeyae
Cyclonaias tuberculata	Unionicola fossulata
Cyclonaias tuberculata	Unionicola sakantaka
Cyclonaias tuberculata	Unionicola serrata
Cyclonaias tuberculata	Unionicola vamana
Cyprogenia aberti	Unionicola serrata
Cyrtonaias tampicoensis	Unionicola calani
Elliptio complanata	Najadicola ingens
Elliptio crassidens	Unionicola alleni
Elliptio icterina	Unionicola alleni
Elliptio jayensis	Unionicola alleni
Eurynia dilatata	Unionicola parkeri
Eurynia dilatata	Unionicola serrata
Eurynia dilatata	Unionicola tupara
Fusconaia burkei	Unionicola gowani
Fusconaia cerina	Unionicola serrata
Fusconaia chunii	Najadicola ingens
Fusconaia chunii	Unionicola parkeri
Fusconaia chunii	Unionicola serrata
Fusconaia cuneolus	Unionicola bogani
Fusconaia flava	Unionicola bogani
Fusconaia flava	Unionicola parkeri
Lampsilis cardium	Unionicola abnormipes
Lampsilis cardium	Unionicola hoesei
Lampsilis cardium	Unionicola serrata
Lampsilis hydiana	Najadicola ingens
Lampsilis hydiana	Unionicola abnormipes
Lampsilis hydiana	Unionicola hoesei
Lampsilis ovata	Unionicola abnormipes
Lampsilis ovata	Unionicola hoesei
Lampsilis ovata	Unionicola serrata
Lampsilis radiata	Najadicola ingens
Lampsilis radiata	Unionicola aculeata
Lampsilis satura	Unionicola abnormipes
Lampsilis satura	Unionicola hoesei
Lampsilis satura	Unionicola serrata
Lampsilis siliquoidea	Najadicola ingens
Lampsilis siliquoidea	Unionicola abnormipes
Lampsilis siliquoidea	Unionicola aculeata
Lampsilis siliquoidea	Unionicola fossulata
Lampsilis siliquoidea	Unionicola serrata
Lampsilis teres	Unionicola abnormpies
Lampsilis teres	Unionicola hoesei
Lasmigona complanata	Unionicola belli
Lasmigina compressa	Unionicola arcuata
Lasmigina compressa	Unionicola cooki
Lasmigina compressa	Unionicola dimocki
Lasmigona costata	Atax tumidus
Lasmigona costata	Unionicola belli
Lasmigona costata	Unionicola clarki
Lasmigona costata	Unionicola dimocki
Lasmigona costata	Unionicola smithae
Leptodea fragilis	Unionicola hoesei
Leptodea fragilis	Unionicola serrata
Ligumia recta	Unionicola abnormipes
Ligumia recta	Unionicola gordoni
Ligumia recta	Unionicola serrata
Ligumia subrostrata	Unionicola hoesei
Medionidus conradicus	Unionicola hendrixi
Megalonaias nervosa	Unionicola tupara
Obliquaria reflexa	Unionicola hoesei
Obliquaria reflexa	Unionicola megachela
Obliquaria reflexa	Unionicola vikitra
Obovaria arkansasensis	Unionicola abnormipes
Obovaria arkansasensis	Unionicola gailae
Obovaria olivaria	Unionicola ypsilophora
Obovaria subrotunda	Unionicola abnormipes
Obovaria subrotunda	Unionicola hoesei
Obovaria unicolor	Unionicola guilloryi
Plectomerus dombeyanus	Unionicola megachela
Plectomerus dombeyanus	Unionicola tupara
Pleurobema pyriforme	Unionicola gowani
Pleurobema riddellii	Najadicola ingens
Pleurobema riddellii	Unionicola aculeata
Pleurobema riddellii	Unionicola gowani
Pleurobema strodeanum	Unionicola gowani
Pleuronaia barnesiana	Unionicola bogani
Popenais popeii	Unionicola berezai
Potamilus alatus	Atax stricta
Potamilus alatus	Unionicola australindistincta
Potamilus alatus	Unionicola fulleri
Potamilus alatus	Unionicola hoesei
Potamilus purpuratus	Unionicola australindistincta
Potamilus purpuratus	Unionicola fulleri
Potamilus purpuratus	Unionicola hoesei
Potamilus purpuratus	Unionicola serrata
Ptychobranchus fasciolaris	Unionicola causeyae
Ptychobranchus fasciolaris	Unionicola hoesei
Ptychobranchus occidentalis	Unionicola abnormipes
Ptychobranchus occidentalis	Unionicola hoesei
Ptychobranchus occidentalis	Unionicola serrata
Pyganodon cataracta	Najadicola ingens
Pyganodon cataracta	Unionicola formosa
Pyganodon cataracta	Unionicola tumida
Pyganodon cataracta	Unionicola wolcotti
Pyganodon cataracta	Unionicola ypsilophora
Pyganodon grandis	Unionicola crassipes laurentiana
Pyganodon grandis	Unionicola formosa
Pyganodon grandis	Unionicola furcula
Pyganodon grandis	Unionicola mitchelli
Pyganodon grandis	Unionicola smithae
Pyganodon grandis	Unionicola wolcotti
Pyganodon grandis	Unionicola ypsilophora
Quadrula quadrula	Unionicola vamana
Quadrula quadrula	Unionicola vikitra
Reginaia ebenus	Unionicola scutella
Strophitus subvexus	Unionicola abnormpies
Strophitus subvexus	Unionicola arcuata
Strophitus subvexus	Unionicola dimocki
Strophitus subvexus	Unionicola formosa
Strophitus subvexus	Unionicola tumida
Strophitus undulatus	Unionicola clarki
Strophitus undulatus	Unionicola dimocki
Strophitus undulatus	Unionicola tumida
Theliderma cylindrica	Unionicola sakantaka
Theliderma metanevra	Unionicola abnormipes
Theliderma metanevra	Unionicola sakantaka
Toxolasma parvum	Najadicola ingens
Toxolasma parvum	Unionicola causeyae
Toxolasma parvum	Unionicola kavanaghi
Toxolasma parvum	Unionicola latipalpa
Toxolasma parvum	Unionicola serrata
Tritogonia verrucosa	Najadicola ingens
Tritogonia verrucosa	Unionicola serrata
Tritogonia verrucosa	Unionicola vamana
Tritogonia verrucosa	Unionicola vikitra
Uniomerus declivis	Najadicola ingens
Uniomerus declivis	Unionicola abnormipes
Uniomerus declivis	Unionicola fossulata
Uniomerus declivis	Unionicola lasellai
Uniomerus declivis	Unionicola poundsi
Uniomerus declivis	Unionicola serrata
Uniomerus declivis	Unionicola stricta
Uniomerus tetralasmus	Unionicola alleni
Uniomerus tetralasmus	Unionicola lasellei
Uniomerus tetralasmus	Unionicola stricta
Utterbackia imbecillis	Unionicola aculeata
Utterbackia imbecillis	Unionicola foili
Utterbackia imbecillis	Unionicola formosa
Utterbackia imbecillis	Unionicola mitchelli
Utterbackia imbecillis	Unionicola tumida
Utterbackia imbecillis	Unionicola wolcotti
Utterbackia peggyae	Unionicola formosa
Utterbackiana couperiana	Unionicola formosa
Utterbackiana couperiana	Unionicola wolcotti
Utterbackiana implicata	Unionicola formosa
Utterbackiana implicata	Unionicola ypsilophora
Utterbackiana suborbiculata	Unionicola ypsilophora
Utterbackiana suborbiculata	Unionicola foili
Utterbackiana suborbiculata	Unionicola formosa
Villosa amygdalum	Unionicola poundsi
Villosa iris	Unionicola dimocki
Villosa iris	Unionicola hoesei
Villosa lienosa	Unionicola abnormipes
Villosa lienosa	Unionicola gailae
Villosa lienosa	Unionicola serrata
Villosa taeniata	Unionicola hoesei
Villosa vibex	Unionicola abnormipes
Villosa vibex	Unionicola fossulata
Villosa vibex	Unionicola hoesei
Villosa villosa	Unionicola abnormipes
Villosa villosa	Unionicola fossulata
Villosa villosa	Unionicola poundsi
Villosa villosa	Unionicola serrata
Anodonta anatina	Unionicola aculeata
Anodonta anatina	Unionicola intermedia
Anodonta anatina	Unionicola ypsilophora
Anodonta cygnea	Unionicola aculeata
Anodonta cygnea	Unionicola intermedia
Anodonta cygnea	Unionicola ypsilophora
Unio pictorum	Unionicola bonzi
