# Supplementary material for: Mussel parasite richness and risk of extinction
Source: Conserv Biol. 2022 Sep 26;36(6):e13979. doi: 10.1111/cobi.13979 (PMC10087751; doi:10.1111/cobi.13979)
Supplement: Supplementary file 1 — Supporting Information Additional supporting information may be found in the online version of the article at the publisher's website. [file COBI-36-0-s001.zip › cobi13979-sup-0006-Appendix_6.csv]

Host	Parasite
Actinonaias ligamentina	Conchophthirus curtus
Alasmidonta marginata	Conchophthirus curtus
Alasmidonta undulata	Conchophthirus curtus
Anodonta californiensis	Conchophthirus anodontae
Anodonta californiensis	Conchophthirus curtus
Anodontoides ferussacianus	Conchophthirus curtus
Elliptio complanata	Conchophthirus anodontae
Elliptio complanata	Conchophthirus curtus
Elliptio complanata	Conchopthirus magna
Lampsilis cardium	Conchophthirus curtus
Lampsilis cariosa	Conchophthirus curtus
Lampsilis radiata	Conchophthirus curtus
Lampsilis siliquoidea	Conchophthirus curtus
Lampsilis siliquoidea	Tetrahymena glochidophila
Lasmigona complanata	Conchophthirus curtus
Lasmigona complanata	Heterocinetopsis unionidarum
Pleurobema sintoxia	Conchophthirus curtus
Potamilus purpuratus	Mesanophrys carcini
Potamilus purpuratus	Parauronema longum
Pyganodon grandis	Conchophthirus curtus
Pyganodon grandis	Heterocinetopsis unionidarum
Tritogonia verrucosa	Conchophthirus curtus
Uniomerus tetralasmus	Conchophthirus curtus
Utterbackia imbecillis	Conchophthirus curtus
Utterbackiana implicata	Conchophthirus curtus
Utterbackiana suborbiculata	Conchophthirus curtus
Anodonta cygnea	Conchophthirus anodontae
Anodonta cygnea	Trichodina unionis�
