# Supplementary material for: Mussel parasite richness and risk of extinction
Source: Conserv Biol. 2022 Sep 26;36(6):e13979. doi: 10.1111/cobi.13979 (PMC10087751; doi:10.1111/cobi.13979)
Supplement: Supplementary file 1 — Supporting Information Additional supporting information may be found in the online version of the article at the publisher's website. [file COBI-36-0-s001.zip › cobi13979-sup-0007-Appendix_7.csv]

Hosts	Observations	Location
88	317	USA
80	221	USA
18	37	USA
7	13	USA
4	5	USA
2	3	USA
1	1	USA
1	1	USA
1	1	USA
6	7	USA
1	1	USA
2	2	USA
1	1	USA
1	1	USA
1	1	USA
1	1	USA
1	1	USA
1	1	USA
1	1	USA
7	8	USA
1	1	USA
9	9	USA
3	5	USA
1	1	USA
1	1	USA
1	1	USA
1	1	USA
12	16	USA
19	25	USA
4	4	USA
5	5	USA
1	5	USA
8	11	USA
2	2	USA
1	2	USA
4	4	USA
1	1	USA
1	2	USA
3	3	USA
1	1	USA
4	4	USA
3	4	USA
3	3	USA
1	1	USA
1	1	USA
8	14	USA
1	3	USA
2	15	USA
10	35	USA
6	10	USA
2	4	USA
1	1	USA
2	6	USA
1	1	USA
4	6	USA
1	1	USA
1	2	USA
18	25	USA
1	3	USA
2	3	USA
1	1	USA
2	3	USA
2	2	USA
3	11	USA
3	7	USA
3	4	USA
1	1	USA
23	28	USA
2	5	USA
2	2	USA
4	7	USA
4	6	USA
3	7	USA
4	8	USA
1	2	USA
7	9	USA
4	6	USA
2	2	USA
18	25	USA
1	1	USA
2	3	USA
1	1	USA
1	1	USA
1	1	USA
1	1	Europe
5	15	Europe
1	1	Europe
2	5	Europe
4	13	Europe
1	11	Europe
2	4	Europe
1	2	Europe
2	8	Europe
2	6	Europe
1	1	Europe
1	1	Europe
