# Supplementary material for: Mussel parasite richness and risk of extinction
Source: Conserv Biol. 2022 Sep 26;36(6):e13979. doi: 10.1111/cobi.13979 (PMC10087751; doi:10.1111/cobi.13979)
Supplement: Supplementary file 1 — Supporting Information Additional supporting information may be found in the online version of the article at the publisher's website. [file COBI-36-0-s001.zip › cobi13979-sup-0008-Appendix_8.csv]

Parasite	Hosts	Observations
Aspidogastreans	1	1
Aspidogastreans	5	15
Digeneans	1	1
Digeneans	2	5
Digeneans	4	13
Digeneans	1	11
Mites	2	4
Mites	1	2
Mites	2	8
Mites	2	6
Ciliates	1	1
Ciliates	1	1
