# Supplementary material for: Mussel parasite richness and risk of extinction
Source: Conserv Biol. 2022 Sep 26;36(6):e13979. doi: 10.1111/cobi.13979 (PMC10087751; doi:10.1111/cobi.13979)
Supplement: Supplementary file 1 — Supporting Information Additional supporting information may be found in the online version of the article at the publisher's website. [file COBI-36-0-s001.zip › cobi13979-sup-0009-Appendix_9.csv]

Parasite	Hosts	Observations
Aspidogastreans	88	317
Aspidogastreans	80	221
Aspidogastreans	18	37
Aspidogastreans	7	13
Digeneans	4	5
Digeneans	2	3
Digeneans	1	1
Digeneans	1	1
Digeneans	1	1
Digeneans	6	7
Digeneans	1	1
Digeneans	2	2
Digeneans	1	1
Digeneans	1	1
Digeneans	1	1
Digeneans	1	1
Digeneans	1	1
Digeneans	1	1
Digeneans	1	1
Digeneans	7	8
Digeneans	1	1
Digeneans	9	9
Digeneans	3	5
Digeneans	1	1
Mites	1	1
Mites	1	1
Mites	1	1
Mites	12	16
Mites	19	25
Mites	4	4
Mites	5	5
Mites	1	5
Mites	8	11
Mites	2	2
Mites	1	2
Mites	4	4
Mites	1	1
Mites	1	2
Mites	3	3
Mites	1	1
Mites	4	4
Mites	3	4
Mites	3	3
Mites	1	1
Mites	1	1
Mites	8	14
Mites	1	3
Mites	2	15
Mites	10	35
Mites	6	10
Mites	2	4
Mites	1	1
Mites	2	6
Mites	1	1
Mites	4	6
Mites	1	1
Mites	1	2
Mites	18	25
Mites	1	3
Mites	2	3
Mites	1	1
Mites	2	3
Mites	2	2
Mites	3	11
Mites	3	7
Mites	3	4
Mites	1	1
Mites	23	28
Mites	2	5
Mites	2	2
Mites	4	7
Mites	4	6
Mites	3	7
Mites	4	8
Mites	1	2
Mites	7	9
Mites	4	6
Ciliates	2	2
Ciliates	18	25
Ciliates	1	1
Ciliates	2	3
Ciliates	1	1
Ciliates	1	1
Ciliates	1	1
