# Supplementary material for: Mussel parasite richness and risk of extinction
Source: Conserv Biol. 2022 Sep 26;36(6):e13979. doi: 10.1111/cobi.13979 (PMC10087751; doi:10.1111/cobi.13979)
Supplement: Supplementary file 1 — Supporting Information Additional supporting information may be found in the online version of the article at the publisher's website. [file COBI-36-0-s001.zip › cobi13979-sup-0010-Appendix_10.xlsx]

## Sheet: Metadata
This document contains the list of species used in the analysis, and their conservation status. The conservation status is listed in two ways: first; the US Fish and Wildlife Service designation (EN = Endangered, TH = Threatened, DD = species not listed); and second, the IUCN Red List designation (DD = Data Deficient or not listed, LC = Least Concern, NT = Near Threatened, VU = Vulnerable, EN = E…

## Sheet: Species and conservation status
Species	Location	IUCN status	US Fish and Wildlife Service status
Anodonta cygnea	Europe	LC	DD
Actinonaias ligamentina	USA	LC	DD
Actinonaias pectorosa	USA	NT	DD
Alasmidonta arcula	USA	EN	DD
Alasmidonta atropurpurea	USA	EN	EN
Alasmidonta heterodon	USA	VU	EN
Alasmidonta marginata	USA	LC	DD
Alasmidonta raveneliana	USA	CR	EN
Alasmidonta triangulata	USA	EN	DD
Alasmidonta undulata	USA	LC	DD
Alasmidonta varicosa	USA	VU	DD
Alasmidonta viridis	USA	LC	DD
Amblema elliottii	USA	LC	DD
Amblema neislerii	USA	CR	EN
Amblema plicata	USA	LC	DD
Anodonta anatina	Europe	LC	DD
Anodonta californiensis	USA	VU	DD
Anodonta kennerlyi	USA	DD	DD
Anodonta nuttalliana	USA	VU	DD
Anodonta oregonensis	USA	LC	DD
Anodontoides denigrata	USA	DD	DD
Anodontoides ferussacianus	USA	DD	DD
Anodontoides radiatus	USA	NT	DD
Arcidens confragosus	USA	LC	DD
Arcidens wheeleri	USA	EN	EN
Cyclonaias archeri	USA	DD	DD
Cyclonaias asperata	USA	NT	DD
Cyclonaias aurea	USA	DD	DD
Cyclonaias houstonensis	USA	NT	DD
Cyclonaias infucata	USA	NT	DD
Cyclonaias kieneriana	USA	DD	DD
Cyclonaias kleiniana	USA	DD	DD
Cyclonaias mortoni	USA	DD	DD
Cyclonaias nodulata	USA	LC	DD
Cyclonaias petrina	USA	DD	DD
Cyclonaias pustulosa	USA	DD	DD
Cyclonaias refulgens	USA	NT	DD
Cyclonaias succissa	USA	LC	DD
Cyclonaias tuberculata	USA	NT	DD
Cyprogenia aberti	USA	DD	DD
Cyprogenia stegaria	USA	CR	EN
Cyrtonaias tampicoensis	USA	DD	DD
Disconaias fimbriata	USA	EN	DD
Dromus dromas	USA	CR	EN
Ellipsaria lineolata	USA	NT	DD
Elliptio ahenea	USA	NT	DD
Elliptio angustata	USA	LC	DD
Elliptio arca	USA	DD	DD
Elliptio arctata	USA	DD	DD
Elliptio chipolaensis	USA	EN	TH
Elliptio cistellaeformis	USA	LC	DD
Elliptio complanata	USA	LC	DD
Elliptio congaraea	USA	NT	DD
Elliptio crassidens	USA	LC	DD
Elliptio dariensis	USA	NT	DD
Elliptio downiei	USA	LC	DD
Elliptio fisheriana	USA	LC	DD
Elliptio folliculata	USA	LC	DD
Elliptio fraterna	USA	DD	DD
Elliptio fumata	USA	DD	DD
Elliptio hopetonensis	USA	LC	DD
Elliptio icterina	USA	DD	DD
Elliptio jayensis	USA	LC	DD
Elliptio lanceolata	USA	NT	TH
Elliptio marsupiobesa	USA	DD	DD
Elliptio mcmichaeli	USA	NT	DD
Elliptio monroensis	USA	DD	DD
Elliptio nigella	USA	CR	DD
Elliptio occulta	USA	DD	DD
Elliptio producta	USA	LC	DD
Elliptio pullata	USA	DD	DD
Elliptio purpurella	USA	DD	DD
Elliptio roanokensis	USA	VU	DD
Elliptio shepardiana	USA	NT	DD
Elliptio spinosa	USA	EN	EN
Elliptoideus sloatianus	USA	VU	TH
Epioblasma ahlstedti	USA	DD	DD
Epioblasma aureola	USA	DD	DD
Epioblasma brevidens	USA	CR	EN
Epioblasma capsaeformis	USA	EN	EN
Epioblasma cincinnatiensis	USA	DD	DD
Epioblasma curtisii	USA	DD	EN
Epioblasma florentina	USA	DD	EN
Epioblasma gubernaculum	USA	DD	EN
Epioblasma metastriata	USA	CR	EN
Epioblasma obliquata	USA	DD	EN
Epioblasma othcaloogensis	USA	CR	EN
Epioblasma penita	USA	CR	EN
Epioblasma perobliqua	USA	DD	EN
Epioblasma rangiana	USA	DD	EN
Epioblasma torulosa	USA	CR	EN
Epioblasma triquetra	USA	EN	EN
Epioblasma walkeri	USA	DD	EN
Eurynia dilatata	USA	LC	DD
Fusconaia burkei	USA	NT	TH
Fusconaia cerina	USA	DD	DD
Fusconaia chunii	USA	DD	DD
Fusconaia cor	USA	CR	EN
Fusconaia cuneolus	USA	EN	EN
Fusconaia escambia	USA	EN	TH
Fusconaia flava	USA	LC	DD
Fusconaia masoni	USA	EN	TH
Fusconaia mitchelli	USA	CR	DD
Fusconaia ozarkensis	USA	LC	DD
Fusconaia subrotunda	USA	VU	DD
Glebula rotundata	USA	DD	DD
Gonidea angulata	USA	VU	DD
Hamiota altilis	USA	EN	TH
Hamiota australis	USA	NT	TH
Hamiota perovalis	USA	NT	TH
Hamiota subangulata	USA	DD	EN
Hemistena lata	USA	CR	EN
Lampsilis abrupta	USA	VU	EN
Lampsilis bracteata	USA	NT	DD
Lampsilis brittsi	USA	DD	DD
Lampsilis cardium	USA	LC	DD
Lampsilis cariosa	USA	VU	DD
Lampsilis dolabraeformis	USA	VU	DD
Lampsilis fasciola	USA	LC	DD
Lampsilis floridensis	USA	DD	DD
Lampsilis higginsii	USA	EN	EN
Lampsilis hydiana	USA	LC	DD
Lampsilis ornata	USA	LC	DD
Lampsilis ovata	USA	LC	DD
Lampsilis powellii	USA	EN	TH
Lampsilis radiata	USA	DD	DD
Lampsilis rafinesqueana	USA	EN	EN
Lampsilis reeveiana	USA	DD	DD
Lampsilis satura	USA	NT	DD
Lampsilis siliquoidea	USA	LC	DD
Lampsilis splendida	USA	LC	DD
Lampsilis straminea	USA	DD	DD
Lampsilis streckeri	USA	CR	EN
Lampsilis teres	USA	LC	DD
Lampsilis virescens	USA	CR	EN
Lasmigona alabamensis	USA	DD	DD
Lasmigona complanata	USA	LC	DD
Lasmigona compressa	USA	LC	DD
Lasmigona costata	USA	DD	DD
Lasmigona decorata	USA	CR	EN
Lasmigona etowaensis	USA	DD	DD
Lasmigona holstonia	USA	LC	DD
Lasmigona subviridis	USA	LC	DD
Lemiox rimosus	USA	CR	EN
Leptodea fragilis	USA	LC	DD
Leptodea leptodon	USA	NT	EN
Leptodea ochracea	USA	NT	DD
Ligumia nasuta	USA	VU	DD
Ligumia recta	USA	NT	DD
Ligumia subrostrata	USA	DD	DD
Margaritifera margaritifera (Europe)	Europe	EN	EN
Margaritifera auricularia	Europe	CR	EN
Margaritifera hembeli	USA	CR	TH
Margaritifera margaritifera (USA)	USA	CR	DD
Margaritifera marrianae	USA	EN	EN
Margaritifera monodonta	USA	EN	EN
Medionidus acutissimus	USA	EN	TH
Medionidus conradicus	USA	NT	DD
Medionidus parvulus	USA	EN	EN
Medionidus penicillatus	USA	CR	EN
Medionidus simpsonianus	USA	CR	EN
Medionidus walkeri	USA	CR	TH
Megalonaias nervosa	USA	LC	DD
Microcondylaea bonellii	Europe	VU	TH
Obliquaria reflexa	USA	LC	DD
Obovaria arkansasensis	USA	DD	DD
Obovaria choctawensis	USA	NT	EN
Obovaria haddletoni	USA	CR	DD
Obovaria olivaria	USA	LC	DD
Obovaria retusa	USA	CR	EN
Obovaria subrotunda	USA	EN	DD
Obovaria unicolor	USA	NT	DD
Parvaspina collina	USA	CR	EN
Parvaspina steinstansana	USA	CR	EN
Pegias fabula	USA	CR	EN
Plectomerus dombeyanus	USA	LC	DD
Plethobasus cicatricosus	USA	CR	EN
Plethobasus cooperianus	USA	CR	EN
Plethobasus cyphyus	USA	EN	EN
Pleurobema athearni	USA	DD	DD
Pleurobema beadleianum	USA	LC	DD
Pleurobema clava	USA	CR	EN
Pleurobema cordatum	USA	NT	DD
Pleurobema curtum	USA	CR	EN
Pleurobema decisum	USA	EN	EN
Pleurobema fibuloides	USA	DD	DD
Pleurobema georgianum	USA	CR	EN
Pleurobema hanleyianum	USA	CR	EN
Pleurobema hartmanianum	USA	DD	DD
Pleurobema marshalli	USA	CR	EN
Pleurobema oviforme	USA	VU	DD
Pleurobema plenum	USA	CR	EN
Pleurobema pyriforme	USA	EN	EN
Pleurobema riddellii	USA	NT	DD
Pleurobema rubellum	USA	CR	EN
Pleurobema rubrum	USA	NT	DD
Pleurobema sintoxia	USA	LC	DD
Pleurobema stabile	USA	DD	DD
Pleurobema strodeanum	USA	VU	TH
Pleurobema taitianum	USA	EN	EN
Pleuronaia barnesiana	USA	LC	DD
Pleuronaia dolabelloides	USA	EN	EN
Pleuronaia gibber	USA	CR	EN
Popenais popeii	USA	DD	EN
Potamilus alatus	USA	LC	DD
Potamilus amphichaenus	USA	EN	DD
Potamilus capax	USA	VU	EN
Potamilus inflatus	USA	EN	TH
Potamilus metnecktayi	USA	DD	DD
Potamilus ohiensis	USA	LC	DD
Potamilus purpuratus	USA	DD	DD
Potomida littoralis	Europe	EN	EN
Pseudanodonta complanata	Europe	VU	TH
Ptychobranchus fasciolaris	USA	NT	DD
Ptychobranchus foremanianus	USA	DD	DD
Ptychobranchus greenii	USA	EN	EN
Ptychobranchus jonesi	USA	CR	EN
Ptychobranchus occidentalis	USA	NT	DD
Ptychobranchus subtentus	USA	NT	EN
Pyganodon cataracta	USA	LC	DD
Pyganodon fragilis	USA	LC	DD
Pyganodon gibbosa	USA	NT	DD
Pyganodon grandis	USA	LC	DD
Pyganodon lacustris	USA	LC	DD
Quadrula apiculata	USA	DD	DD
Quadrula couchiana	USA	CR	DD
Quadrula fragosa	USA	CR	EN
Quadrula nobilis	USA	DD	DD
Quadrula quadrula	USA	LC	DD
Quadrula rumphiana	USA	LC	DD
Reginaia apalachicola	USA	DD	DD
Reginaia ebenus	USA	DD	DD
Reginaia rotulata	USA	EN	EN
Simpsonaias ambigua	USA	VU	DD
Sinanodonta beringiana	USA	LC	DD
Sinanodonta woodiana	USA	LC	DD
Strophitus connasaugaensis	USA	NT	DD
Strophitus subvexus	USA	NT	DD
Strophitus undulatus	USA	DD	DD
Theliderma cylindrica	USA	NT	TH
Theliderma intermedia	USA	CR	EN
Theliderma metanevra	USA	DD	DD
Theliderma sparsa	USA	CR	EN
Theliderma stapes	USA	CR	EN
Toxolasma corvunculus	USA	DD	DD
Toxolasma cylindrellus	USA	CR	EN
Toxolasma lividum	USA	LC	DD
Toxolasma parvum	USA	LC	DD
Toxolasma paulum	USA	DD	DD
Toxolasma pullus	USA	VU	DD
Toxolasma texasiense	USA	DD	DD
Tritogonia verrucosa	USA	DD	DD
Truncilla cognata	USA	DD	DD
Truncilla donaciformis	USA	LC	DD
Truncilla macrodon	USA	DD	DD
Truncilla truncata	USA	DD	DD
Unio cf. elongatulus/U. mancus	Europe	NT	DD
Unio delphinus	Europe	NT	DD
Unio gibbus	Europe	CR	EN
Unio pictorum	Europe	LC	DD
Unio ravoisieri	Europe	DD	DD
Unio tumidiformis	Europe	VU	TH
Unio tumidus	Europe	LC	DD
Unio crassus	Europe	EN	EN
Uniomerus carolinianus	USA	LC	DD
Uniomerus columbensis	USA	DD	DD
Uniomerus declivis	USA	DD	DD
Uniomerus tetralasmus	USA	LC	DD
Utterbackia imbecillis	USA	LC	DD
Utterbackia peggyae	USA	DD	DD
Utterbackia peninsularis	USA	DD	DD
Utterbackiana couperiana	USA	DD	DD
Utterbackiana hartfieldorum	USA	DD	DD
Utterbackiana heardi	USA	DD	DD
Utterbackiana implicata	USA	LC	DD
Utterbackiana suborbiculata	USA	DD	DD
Venustaconcha ellipsiformis	USA	LC	DD
Venustaconcha pleasii	USA	DD	DD
Venustaconcha trabalis	USA	CR	EN
Venustaconcha troostensis	USA	DD	DD
Villosa amygdalum	USA	LC	DD
Villosa constricta	USA	LC	DD
Villosa delumbis	USA	LC	DD
Villosa fabalis	USA	EN	EN
Villosa iris	USA	DD	DD
Villosa lienosa	USA	DD	DD
Villosa nebulosa	USA	DD	DD
Villosa ortmanni	USA	DD	DD
Villosa sima	USA	DD	DD
Villosa taeniata	USA	LC	DD
Villosa umbrans	USA	DD	DD
Villosa vanuxemensis	USA	DD	DD
Villosa vaughaniana	USA	DD	DD
Villosa vibex	USA	DD	DD
Villosa villosa	USA	LC	DD
